# Supplementary material for: Health Assessments of Koalas after Wildfire: A Temporal Comparison of Rehabilitated and Non-Rescued Resident Individuals
Source: Animals (Basel). 2023 Sep 9;13(18):2863. doi: 10.3390/ani13182863 (PMC10525633; doi:10.3390/ani13182863)
Supplement: Supplementary file 1 [file animals-13-02863-s001.zip]

Archive with 1 entries (1 files):
- animals-2574181-supplementary.pdf
